# Supplementary material for: The Effects of Lilium lancifolium Thunb. on the Alleviation of Joint Pain: A Randomized, Double-Blind, Placebo-Controlled Clinical Trial
Source: Life (Basel). 2024 Sep 9;14(9):1136. doi: 10.3390/life14091136 (PMC11432755; doi:10.3390/life14091136)
Supplement: Supplementary file 1 [file life-14-01136-s001.zip]

Archive with 1 entries (1 files):
- life-3137775-supplementary.pdf
